# Supplementary material for: Biomarkers reflecting insulin resistance increase the risk of aortic stenosis in a population-based study of 10,144 Finnish men
Source: Ann Med. 2024 Nov 26;56(1):2419996. doi: 10.1080/07853890.2024.2419996 (PMC11610258; doi:10.1080/07853890.2024.2419996)
Supplement: Supplemental Material [file IANN_A_2419996_SM3931.zip]

Archive with 3 entries (2 files):
- Suppl_Data/
- Suppl_Data/Supplementary Information Biomarkers of Aortic stenosis final.docx
- Suppl_Data/Supplementary Tables Ann_Med.docx
